# Supplementary material for: Identification and Expression Analysis of Polyphenol Oxidase Gene Family Members in Response to Wound Stress in Lettuce (Lactuca sativa L.)
Source: Plants (Basel). 2025 Mar 19;14(6):972. doi: 10.3390/plants14060972 (PMC11945535; doi:10.3390/plants14060972)
Supplement: Supplementary file 1 [file plants-14-00972-s001.zip]

Archive with 1 entries (1 files):
- plants-3517756-supplementary.pdf
